# Supplementary material for: CaMad2 Promotes Multiple Aspects of Genome Stability Beyond Its Direct Function in Chromosome Segregation
Source: Genes (Basel). 2019 Dec 5;10(12):1013. doi: 10.3390/genes10121013 (PMC6947305; doi:10.3390/genes10121013)
Supplement: Supplementary file 1 [file genes-10-01013-s001.zip]

Archive with 9 entries (6 files):
- SupplementalMaterial/
- SupplementalMaterial/BurrackSupplementalTables.docx
- __MACOSX/
- __MACOSX/SupplementalMaterial/
- __MACOSX/SupplementalMaterial/._BurrackSupplementalTables.docx
- SupplementalMaterial/SupplementalFigures.pdf
- __MACOSX/SupplementalMaterial/._SupplementalFigures.pdf
- SupplementalMaterial/GrowthCurveMacrosExcelSheetTemplate.xlsm
- __MACOSX/SupplementalMaterial/._GrowthCurveMacrosExcelSheetTemplate.xlsm
